# Supplementary material for: Enriched transcriptome analysis of laser capture microdissected populations of single cells to investigate intracellular heterogeneity in immunostained FFPE sections
Source: Comput Struct Biotechnol J. 2021 Sep 14;19:5198–209. doi: 10.1016/j.csbj.2021.09.010 (PMC8531757; doi:10.1016/j.csbj.2021.09.010)
Supplement: Supplementary data 1 [file mmc1.zip]

Archive with 1 entries (1 files):
- Supplementary Material including Tables.rar
